# Supplementary material for: White-toothed shrews (Mammalia, Soricomorpha, Crocidura) of coastal islands of Vietnam
Source: Zookeys. 2012 Jul 11;(207):37–47. doi: 10.3897/zookeys.207.3237 (PMC3409683; doi:10.3897/zookeys.207.3237)
Supplement: XML Treatment for Crocidura fuliginosa [file zookeys.207.3237-treatment1.xml]

<!DOCTYPE tp:taxon-treatment
  PUBLIC "-//TaxonX//DTD Taxonomic Treatment Publishing DTD v0 20100105//EN" "tax-treatment-NSO.dtd">
<tp:taxon-treatment xmlns:tp="http://www.plazi.org/taxpub"><tp:treatment-meta><mixed-citation publication-type="journal"><person-group><name><surname>Abramov</surname><given-names>Alexei V.</given-names></name><name><surname>Bannikova</surname><given-names>Anna A.</given-names></name><name><surname>Rozhnov</surname><given-names>Viatcheslav V.</given-names></name></person-group><article-title>White-toothed shrews (Mammalia, Soricomorpha, 
                    <italic>Crocidura</italic>) of coastal islands of Vietnam
                </article-title><source>Zookeys</source><day>11</day><month>7</month><year>2012</year><volume>2012</volume><issue>207</issue><fpage>37</fpage><lpage>47</lpage><pub-id pub-id-type="doi">10.3897/zookeys.207.3237</pub-id></mixed-citation></tp:treatment-meta><tp:nomenclature><tp:taxon-name>
                        <tp:taxon-name-part taxon-name-part-type="genus">Crocidura</tp:taxon-name-part>
                        <tp:taxon-name-part taxon-name-part-type="species">fuliginosa</tp:taxon-name-part>
                    <object-id xmlns:xlink="http://www.w3.org/1999/xlink" xlink:type="simple">http://species-id.net/wiki/Crocidura_fuliginosa</object-id>
								</tp:taxon-name><tp:taxon-authority>(Blyth, 1855)</tp:taxon-authority></tp:nomenclature><tp:treatment-sec sec-type="Remarks"><p>We have found this species on Con Son Island only. A single specimen was collected near Nui Nha Ban on the north slope of Nui Chua Mt. in the central part of island. The pitfall traps (<named-content xmlns:xlink="http://www.w3.org/1999/xlink" content-type="dwc:verbatimCoordinates" xlink:type="simple">08°42'49"N, 106°37'13"E</named-content>) were set in moist primary forest at an elevation of 250 m asl. Despite considerable trapping efforts (more than 1200 trap<!--PageBreak-->-nights) we collected only one specimen. This species was firstly reported from Con Son by <xref ref-type="bibr" rid="B43">Van Peenen et al. (1970)</xref>. A single adult male (USNM 357348, Smithsonian Institution) was caught in a small Sherman trap at the side of a trail leading to Nui Nha Ban, at the elevation of 80 m asl. Another specimen (ZMMU S-144368, Zoological Museum of Moscow University) was collected in 1987 in the forest of Bai Canh Islet located just 1 km eastward of the Con Son Island.
                </p><p>This is a large, long-tailed <italic><tp:taxon-name>Crocidura</tp:taxon-name></italic>; tail 79% of head and body length, on average. Means and extremes of measurements (in mm) from 3 adults are: head and body length, 87.0 (83–90); tail length, 68.3 (67–71); hind foot length, 15.7 (15–17); weight (n=1), 16.7 g.
                </p><p>The mtDNA analysis suggests that specimen from the Con Son Island belongs to <italic><tp:taxon-name>Crocidura fuliginosa</tp:taxon-name></italic> (<xref ref-type="fig" rid="F2">Fig. 2</xref>).
                </p><p>Many papers listed <italic><tp:taxon-name>Crocidura fuliginosa</tp:taxon-name></italic> as being widespread in mainland Vietnam (Heaney and Timm 1983; <xref ref-type="bibr" rid="B19">Huynh et al. 1994</xref>; <xref ref-type="bibr" rid="B27">Kuznetsov 2006</xref>; <xref ref-type="bibr" rid="B9">Can et al. 2008</xref>; <xref ref-type="bibr" rid="B23">Jenkins et al. 2009</xref>). A recent comparative study of mtDNA (<xref ref-type="bibr" rid="B7">Bannikova et al. 2011</xref>) did not confirm its occurrence in Vietnam. Specimens from northern Vietnam (Ha Giang Province) are very different from the shrews taken from the Cameron Highlands (Peninsular Malaysia) assigned to this species. Moreover, the northern Vietnamese specimens are close to the shrews from Yunnan, southern China. A major distinction between Yunnan specimens and <italic><tp:taxon-name>Crocidura fuliginosa</tp:taxon-name></italic> from Peninsular Malaysia was also found by <xref ref-type="bibr" rid="B11">Dubey et al. (2008)</xref> in the analysis of nuclear genes. <xref ref-type="bibr" rid="B7">Bannikova et al. (2011)</xref> proposed to re-establish the name <italic><tp:taxon-name>Crocidura dracula</tp:taxon-name></italic> for the large white-toothed shrews from northern Vietnam and southern China. This taxon was described by <xref ref-type="bibr" rid="B40">Thomas (1912)</xref> from southern Yunnan. According to <xref ref-type="bibr" rid="B6">Allen (1938)</xref> and <xref ref-type="bibr" rid="B12">Ellerman and Morrison-Scott (1951)</xref>, this species is distributed across southern China and adjacent Indochina. <xref ref-type="bibr" rid="B21">Jenkins (1976)</xref> considered <italic>dracula</italic> a subspecies of <italic><tp:taxon-name>Crocidura fuliginosa</tp:taxon-name></italic>, and was followed in this opinion by various authors (Heaney and Timm 1983; <xref ref-type="bibr" rid="B24">Jiang and Hoffmann 2001</xref>; <xref ref-type="bibr" rid="B20">Hutterer 2005</xref>). Based on the data from mitochondrial DNA, the name <italic>fuliginosa</italic> was provisionally restricted to the shrews from the southern part of Southeast Asia, including Malaysia and southern Myanmar (<xref ref-type="bibr" rid="B7">Bannikova et al. 2011</xref>). A comparison of <italic>cytb</italic> sequences suggests that specimen from the Con Son Island belongs to this haplogroup (<xref ref-type="fig" rid="F2">Fig. 2</xref>). This is a first genetically confirmed record of <italic><tp:taxon-name>Crocidura fuliginosa</tp:taxon-name></italic> from Vietnam.
                </p><p>The occurrence of <italic><tp:taxon-name>Crocidura fuliginosa</tp:taxon-name></italic> sensu stricto in mainland Vietnam is still questionable (see also <xref ref-type="bibr" rid="B18">Heaney and Timm 1983</xref>). <xref ref-type="bibr" rid="B23">Jenkins et al. (2009)</xref> have mentioned museum specimens of <italic><tp:taxon-name>Crocidura fuliginosa</tp:taxon-name></italic> (= <italic>dracula</italic> sensu <xref ref-type="bibr" rid="B7">Bannikova et al. 2011</xref>) from Lao Cai in northern Vietnam and Yunnan in southern China only. Two other records mentioned by <xref ref-type="bibr" rid="B23">Jenkins et al. (2009)</xref> were based on survey reports, not on museum voucher specimens. One of them (<xref ref-type="bibr" rid="B41">Trai et al. 1999</xref>), reporting <italic><tp:taxon-name>Crocidura fuliginosa</tp:taxon-name></italic> from Ngoc Linh Mt. in Kon Tum Province, central Vietnam, was based on a visual observation only. Another location mentioned (see <xref ref-type="bibr" rid="B23">Jenkins et al. 2009</xref>) is Nui Bi Doup, Lam Dong Province, southern Vietnam. In 2004 and 2006, during mammal surveys in Ngoc Linh Mt. conducted by the VRTC, we collected 116 shrews of three <italic><tp:taxon-name>Crocidura</tp:taxon-name></italic> species (<xref ref-type="bibr" rid="B3">Abramov et al. 2007b</xref>; <xref ref-type="bibr" rid="B34">Rozhnov and Abramov 2009</xref>). Two of these species, <italic><tp:taxon-name>Crocidura sokolovi</tp:taxon-name></italic> and <italic><tp:taxon-name>Crocidura zaitsevi</tp:taxon-name></italic><!--PageBreak-->, were new to science (<xref ref-type="bibr" rid="B22">Jenkins et al. 2007</xref>); the third one was <italic><tp:taxon-name>Crocidura tanakae</tp:taxon-name></italic> (see <xref ref-type="bibr" rid="B7">Bannikova et al. 2011</xref>). Several biodiversity surveys conducted by the VRTC in Nui Bi Doup area in 2002-2009 (<xref ref-type="bibr" rid="B5">Abramov et al. 2010</xref>) yielded more than 100 shrews of three <italic><tp:taxon-name>Crocidura</tp:taxon-name></italic> species, including <italic><tp:taxon-name>Crocidura tanakae</tp:taxon-name></italic>, <italic><tp:taxon-name>Crocidura indochinensis</tp:taxon-name></italic> and <italic><tp:taxon-name>Crocidura zaitsevi</tp:taxon-name></italic> (see <xref ref-type="bibr" rid="B7">Bannikova et al. 2011</xref>). However, we documented no specimens of <italic><tp:taxon-name>Crocidura fuliginosa</tp:taxon-name></italic>, neither in the Ngoc Linh nor in the Bi Doup areas.
                </p></tp:treatment-sec><tp:treatment-sec><!--Section generated to contain objects referenced in tp:taxon-treatment.--><fig id="F2" position="float" orientation="portrait"><label>Figure 2.</label><caption><p>The NJ tree for the <italic>cytb</italic> gene. The bootstrap values (³50%) obtained from 1000 replications in NJ/MP analyses are presented above the branches. «*» denotes bootstrap support of 100% in both NJ and MP analyses; «-» indicates support values of less than 50%. <italic><tp:taxon-name>Suncus murinus</tp:taxon-name></italic> and <italic><tp:taxon-name>Suncus stoliczkanus</tp:taxon-name></italic> are used as outgroup.</p></caption><graphic xmlns:xlink="http://www.w3.org/1999/xlink" xlink:href="ZooKeys-207-037-g002.jpg" position="float" orientation="portrait" xlink:type="simple"/></fig></tp:treatment-sec><ref-list><ref id="B43"><mixed-citation xmlns:xlink="http://www.w3.org/1999/xlink" xlink:type="simple"><person-group><name name-style="western"><surname>Van Peenen</surname><given-names>PFD</given-names></name><name name-style="western"><surname>Cunningham</surname><given-names>ML</given-names></name><name name-style="western"><surname>Duncan</surname><given-names>JF</given-names></name></person-group> (<year>1970</year>)<article-title> A collection of mammals from Con Son Island, Vietnam.</article-title><source>Journal of Mammalogy </source><volume>51</volume>: <fpage>419</fpage>-<lpage>424</lpage>. doi: <ext-link ext-link-type="uri" xlink:href="http://dx.doi.org/10.2307/1378509" xlink:type="simple">10.2307/1378509</ext-link></mixed-citation></ref><ref id="B19"><mixed-citation xmlns:xlink="http://www.w3.org/1999/xlink" xlink:type="simple"><person-group><name name-style="western"><surname>Huynh</surname><given-names>DH</given-names></name><name name-style="western"><surname>Tien</surname><given-names>DV</given-names></name><name name-style="western"><surname>Sung</surname><given-names>CV</given-names></name><name name-style="western"><surname>Anh</surname><given-names>PT</given-names></name><name name-style="western"><surname>Khien</surname><given-names>HM</given-names></name></person-group> (<year>1994</year>)<source> Checklist of Mammals in Vietnam.</source><publisher-name>Publ. House “Science &amp; Technics”</publisher-name>, <publisher-loc>Hanoi</publisher-loc>, <lpage>168</lpage> pp.</mixed-citation></ref><ref id="B27"><mixed-citation xmlns:xlink="http://www.w3.org/1999/xlink" xlink:type="simple"><person-group><name name-style="western"><surname>Kuznetsov</surname><given-names>GV</given-names></name></person-group> (<year>2006</year>)<source> Mammals of Vietnam.</source><publisher-name>KMK Scientific Press</publisher-name>, <publisher-loc>Moscow</publisher-loc>, <lpage>420</lpage> pp.[in Russian]</mixed-citation></ref><ref id="B9"><mixed-citation xmlns:xlink="http://www.w3.org/1999/xlink" xlink:type="simple"><person-group><name name-style="western"><surname>Can</surname><given-names>DN</given-names></name><name name-style="western"><surname>Endo</surname><given-names>H</given-names></name><name name-style="western"><surname>Son</surname><given-names>NT</given-names></name><name name-style="western"><surname>Oshida</surname><given-names>T</given-names></name><name name-style="western"><surname>Canh</surname><given-names>LX</given-names></name><name name-style="western"><surname>Phuong</surname><given-names>DH</given-names></name><name name-style="western"><surname>Lunde</surname><given-names>DP</given-names></name><name name-style="western"><surname>Kawada</surname><given-names>S-I</given-names></name><name name-style="western"><surname>Hayashida</surname><given-names>A</given-names></name><name name-style="western"><surname>Sasaki</surname><given-names>M</given-names></name></person-group> (<year>2008</year>)<source> Checklist of Wild Mammal Species of Vietnam.</source><publisher-name>Institute of Ecology and Biological Resources</publisher-name>, <publisher-loc>Hanoi</publisher-loc>, <lpage>400</lpage> pp.</mixed-citation></ref><ref id="B23"><mixed-citation xmlns:xlink="http://www.w3.org/1999/xlink" xlink:type="simple"><person-group><name name-style="western"><surname>Jenkins</surname><given-names>PD</given-names></name><name name-style="western"><surname>Lunde</surname><given-names>DP</given-names></name><name name-style="western"><surname>Moncrieff</surname><given-names>CB</given-names></name></person-group> (<year>2009</year>)<article-title> Chapter 10. Descriptions of new species of <italic>Crocidura</italic> (Soricomorpha: Soricidae) from mainland Southeast Asia, with synopses of previously described species and remarks on biogeography.</article-title> In: <person-group><name name-style="western"><surname>Voss</surname><given-names>RS</given-names></name><name name-style="western"><surname>Carleton</surname><given-names>MC</given-names></name></person-group> (<role>Eds</role>) <issue-title>, Systematic mammalogy: contributions in honour of Guy G. Musser.</issue-title><source>Bulletin of the American Museum of Natural History </source><volume>331</volume>: <fpage>356</fpage>–<lpage>405</lpage>.</mixed-citation></ref><ref id="B7"><mixed-citation xmlns:xlink="http://www.w3.org/1999/xlink" xlink:type="simple"><person-group><name name-style="western"><surname>Bannikova</surname><given-names>AA</given-names></name><name name-style="western"><surname>Abramov</surname><given-names>AV</given-names></name><name name-style="western"><surname>Borisenko</surname><given-names>AV</given-names></name><name name-style="western"><surname>Lebedev</surname><given-names>VS</given-names></name><name name-style="western"><surname>Rozhnov</surname><given-names>VV</given-names></name></person-group> (<year>2011</year>)<article-title> Mitochondrial diversity of the white-toothed shrews (Mammalia, Eulipotyphla, <italic>Crocidura</italic>) in Vietnam.</article-title><source>Zootaxa </source><volume>2812</volume>: <fpage>1</fpage>-<lpage>20</lpage>.</mixed-citation></ref><ref id="B11"><mixed-citation xmlns:xlink="http://www.w3.org/1999/xlink" xlink:type="simple"><person-group><name name-style="western"><surname>Dubey</surname><given-names>S</given-names></name><name name-style="western"><surname>Salamin</surname><given-names>N</given-names></name><name name-style="western"><surname>Ruedi</surname><given-names>M</given-names></name><name name-style="western"><surname>Barriere</surname><given-names>P</given-names></name><name name-style="western"><surname>Colyn</surname><given-names>M</given-names></name><name name-style="western"><surname>Vogel</surname><given-names>P</given-names></name></person-group> (<year>2008</year>)<article-title> Biogeographic origin and radiation of the Old World crocidurine shrews (Mammalia: Soricidae) inferred from mitochondrial and nuclear genes.</article-title><source>Molecular Phylogenetics and Evolution </source><volume>48</volume>: <fpage>953</fpage>-<lpage>963</lpage>.</mixed-citation></ref><ref id="B40"><mixed-citation xmlns:xlink="http://www.w3.org/1999/xlink" xlink:type="simple"><person-group><name name-style="western"><surname>Thomas</surname><given-names>O</given-names></name></person-group> (<year>1912</year>)<article-title> New species of <italic>Crocidura</italic> and <italic>Petaurista</italic> from Yunnan.</article-title><source>Annals and Magazine of Natural History </source><volume>8</volume>: <fpage>686</fpage>-<lpage>688</lpage>. doi: <ext-link ext-link-type="uri" xlink:href="http://dx.doi.org/10.1080/00222931208693186" xlink:type="simple">10.1080/00222931208693186</ext-link></mixed-citation></ref><ref id="B6"><mixed-citation xmlns:xlink="http://www.w3.org/1999/xlink" xlink:type="simple"><person-group><name name-style="western"><surname>Allen</surname><given-names>GM</given-names></name></person-group> (<year>1938</year>)<source> The Mammals of China and Mongolia.</source><publisher-name>American Museum of Natural History</publisher-name>, <publisher-loc>New York</publisher-loc>, <lpage>620</lpage> pp.doi: <ext-link ext-link-type="uri" xlink:href="http://dx.doi.org/10.5962/bhl.title.12195" xlink:type="simple">10.5962/bhl.title.12195</ext-link></mixed-citation></ref><ref id="B12"><mixed-citation xmlns:xlink="http://www.w3.org/1999/xlink" xlink:type="simple"><person-group><name name-style="western"><surname>Ellerman</surname><given-names>JR</given-names></name><name name-style="western"><surname>Morrison-Scott</surname><given-names>TCS</given-names></name></person-group> (<year>1951</year>)<source> Checklist of Palaearctic and Indian Mammals, 1758 to 1946.</source><publisher-name>Trustees of the British Museum (Natural History)</publisher-name>, <publisher-loc>London</publisher-loc>, <lpage>810</lpage> pp.</mixed-citation></ref><ref id="B21"><mixed-citation xmlns:xlink="http://www.w3.org/1999/xlink" xlink:type="simple"><person-group><name name-style="western"><surname>Jenkins</surname><given-names>PD</given-names></name></person-group> (<year>1976</year>)<article-title> Variation in Eurasian shrews of the genus <italic>Crocidura</italic> (Insectivora: Soricidae).</article-title><source>Bulletin of the British Museum (Natural History), Zoology </source><volume>30</volume>: <fpage>271</fpage>-<lpage>309</lpage>.</mixed-citation></ref><ref id="B24"><mixed-citation xmlns:xlink="http://www.w3.org/1999/xlink" xlink:type="simple"><person-group><name name-style="western"><surname>Jiang</surname><given-names>X</given-names></name><name name-style="western"><surname>Hoffmann</surname><given-names>RS</given-names></name></person-group> (<year>2001</year>)<article-title> A revision of the white-toothed shrews (<italic>Crocidura</italic>) of southern China.</article-title><source>Journal of Mammalogy </source><volume>82</volume>: <fpage>1059</fpage>-<lpage>1079</lpage>. doi: <ext-link ext-link-type="uri" xlink:href="http://dx.doi.org/10.1644/1545-1542(2001)082&lt;1059:AROTWT&gt;2.0.CO;2" xlink:type="simple">10.1644/1545-1542(2001)082&lt;1059:AROTWT&gt;2.0.CO;2</ext-link></mixed-citation></ref><ref id="B20"><mixed-citation xmlns:xlink="http://www.w3.org/1999/xlink" xlink:type="simple"><person-group><name name-style="western"><surname>Hutterer</surname><given-names>R.</given-names></name></person-group> (<year>2005</year>)<article-title> Order Soricomorpha.</article-title> In: <person-group><name name-style="western"><surname>Wilson</surname><given-names>DE</given-names></name><name name-style="western"><surname>Reeder</surname><given-names>DM</given-names></name></person-group> (<role>Eds</role>) <issue-title>Mammal Species of the World.</issue-title><source>A Taxonomic and Geographic Reference. Third edition. Johns Hopkins University Press, Baltimore</source>: <fpage>220</fpage>-<lpage>311</lpage>.</mixed-citation></ref><ref id="B18"><mixed-citation xmlns:xlink="http://www.w3.org/1999/xlink" xlink:type="simple"><person-group><name name-style="western"><surname>Heaney</surname><given-names>LR</given-names></name><name name-style="western"><surname>Timm</surname><given-names>RM</given-names></name></person-group> (<year>1983</year>)<article-title> Systematics and distribution of shrews of the genus <italic>Crocidura</italic> (Mammalia: Insectivora) in Vietnam.</article-title><source>Proceedings of the Biological Society of Washington </source><volume>96</volume>: <fpage>115</fpage>-<lpage>120</lpage>.</mixed-citation></ref><ref id="B41"><mixed-citation xmlns:xlink="http://www.w3.org/1999/xlink" xlink:type="simple"><person-group><name name-style="western"><surname>Trai</surname><given-names>LT</given-names></name><name name-style="western"><surname>Richardson</surname><given-names>WJ</given-names></name><name name-style="western"><surname>Tuyen</surname><given-names>BD</given-names></name><name name-style="western"><surname>Cham</surname><given-names>LV</given-names></name><name name-style="western"><surname>Dung</surname><given-names>NH</given-names></name><name name-style="western"><surname>Hoach</surname><given-names>HV</given-names></name><name name-style="western"><surname>Monastyrskii</surname><given-names>AL</given-names></name><name name-style="western"><surname>Eames</surname><given-names>JC</given-names></name></person-group> (<year>1999</year>)<source> An Investment Plan for Ngoc Linh Nature Reserve, Kon Tum Province, Vietnam: A Contribution to the Management Plan.</source><publisher-name>BirdLife International Vietnam Programme</publisher-name>, <publisher-loc>Hanoi</publisher-loc>, <lpage>106</lpage> pp.</mixed-citation></ref><ref id="B3"><mixed-citation xmlns:xlink="http://www.w3.org/1999/xlink" xlink:type="simple"><person-group><name name-style="western"><surname>Abramov</surname><given-names>AV</given-names></name><name name-style="western"><surname>Rozhnov</surname><given-names>VV</given-names></name><name name-style="western"><surname>Morozov</surname><given-names>PN</given-names></name></person-group> (<year>2007b</year>)<article-title> Notes on mammals of the Ngoc Linh Nature Reserve (Vietnam, Kon Tum Province).</article-title><source>Russian Journal of Theriology </source><volume>5</volume>: <fpage>85</fpage>-<lpage>92</lpage>.</mixed-citation></ref><ref id="B34"><mixed-citation xmlns:xlink="http://www.w3.org/1999/xlink" xlink:type="simple"><person-group><name name-style="western"><surname>Rozhnov</surname><given-names>VV</given-names></name><name name-style="western"><surname>Abramov</surname><given-names>AV</given-names></name></person-group> (<year>2009</year>)<article-title> Insectivorous mammals of Ngoc Linh Mt., Vietnam</article-title>. In: <person-group><name name-style="western"><surname>Rozhnov</surname><given-names>VV</given-names></name><name name-style="western"><surname>et al.</surname></name></person-group>(<role>Eds</role>) <source>Fauna of Mountain Territories</source>. <publisher-name>KMK Scientific Press</publisher-name>, <publisher-loc>Moscow</publisher-loc>, <fpage>455</fpage>–<lpage>459</lpage>. [<comment>in Russian</comment>]</mixed-citation></ref><ref id="B22"><mixed-citation xmlns:xlink="http://www.w3.org/1999/xlink" xlink:type="simple"><person-group><name name-style="western"><surname>Jenkins</surname><given-names>PD</given-names></name><name name-style="western"><surname>Abramov</surname><given-names>AV</given-names></name><name name-style="western"><surname>Rozhnov</surname><given-names>VV</given-names></name><name name-style="western"><surname>Makarova</surname><given-names>OV</given-names></name></person-group> (<year>2007</year>)<article-title> Description of two new species of white-toothed shrews belonging to the genus <italic>Crocidura</italic> (Soricomorpha: Soricidae) from the Ngoc Linh Mountain, Vietnam.</article-title><source>Zootaxa </source><volume>1589</volume>: <fpage>57</fpage>-<lpage>68</lpage>.</mixed-citation></ref><ref id="B5"><mixed-citation xmlns:xlink="http://www.w3.org/1999/xlink" xlink:type="simple"><person-group><name name-style="western"><surname>Abramov</surname><given-names>AV</given-names></name><name name-style="western"><surname>Kruskop</surname><given-names>SV</given-names></name><name name-style="western"><surname>Shchinov</surname><given-names>AV</given-names></name></person-group> (<year>2010</year>)<article-title> Small mammals of the Dalat Plateau, southern Vietnam.</article-title><source>Russian Journal of Theriology </source><volume>8</volume>: <fpage>61</fpage>-<lpage>73</lpage>.</mixed-citation></ref></ref-list></tp:taxon-treatment>
