# Supplementary material for: White-toothed shrews (Mammalia, Soricomorpha, Crocidura) of coastal islands of Vietnam
Source: Zookeys. 2012 Jul 11;(207):37–47. doi: 10.3897/zookeys.207.3237 (PMC3409683; doi:10.3897/zookeys.207.3237)
Supplement: XML Treatment for Crocidura phuquocensis [file zookeys.207.3237-treatment2.xml]

<!DOCTYPE tp:taxon-treatment
  PUBLIC "-//TaxonX//DTD Taxonomic Treatment Publishing DTD v0 20100105//EN" "tax-treatment-NSO.dtd">
<tp:taxon-treatment xmlns:tp="http://www.plazi.org/taxpub"><tp:treatment-meta><mixed-citation publication-type="journal"><person-group><name><surname>Abramov</surname><given-names>Alexei V.</given-names></name><name><surname>Bannikova</surname><given-names>Anna A.</given-names></name><name><surname>Rozhnov</surname><given-names>Viatcheslav V.</given-names></name></person-group><article-title>White-toothed shrews (Mammalia, Soricomorpha, 
                    <italic>Crocidura</italic>) of coastal islands of Vietnam
                </article-title><source>Zookeys</source><day>11</day><month>7</month><year>2012</year><volume>2012</volume><issue>207</issue><fpage>37</fpage><lpage>47</lpage><pub-id pub-id-type="doi">10.3897/zookeys.207.3237</pub-id></mixed-citation></tp:treatment-meta><tp:nomenclature><tp:taxon-name>
                        <tp:taxon-name-part taxon-name-part-type="genus">Crocidura</tp:taxon-name-part>
                        <tp:taxon-name-part taxon-name-part-type="species">phuquocensis</tp:taxon-name-part>
                    <object-id xmlns:xlink="http://www.w3.org/1999/xlink" xlink:type="simple">http://species-id.net/wiki/Crocidura_phuquocensis</object-id>
								</tp:taxon-name><tp:taxon-authority>Abramov, Jenkins, Rozhnov et Kalinin, 2008</tp:taxon-authority></tp:nomenclature><tp:treatment-sec sec-type="Remarks"><p>Five adult white-toothed shrews were collected in the northern part of Phu Quoc Island (<named-content xmlns:xlink="http://www.w3.org/1999/xlink" content-type="dwc:verbatimCoordinates" xlink:type="simple">10°22'53"N, 104°00'19"E</named-content>), 5 km west of Bai Thom Village, near the road Duong Dong-Bai Thom, close to the northern slope of Mount Chua area, at the elevation of about 30 m asl. Pitfall traps were set up in the dipterocarp forest, near tumbled down trees, at the bottom of a mountain. On the basis on these specimens, <italic><tp:taxon-name>Crocidura phuquocensis</tp:taxon-name></italic> was described by <xref ref-type="bibr" rid="B4">Abramov et al. (2008)</xref>.
                </p><p>This is a medium-sized <italic><tp:taxon-name>Crocidura</tp:taxon-name></italic>, with a moderately long tail; tail 75% of head and body length, on average. Means and extremes of measurements (in mm) from 5 adults are: head and body length, 76.2 (68–72); tail length, 52.4 (49–59); hind foot length, 12.1 (12–12.5).
                </p><p>The validity of this species was recently confirmed by comparison of <italic>cytb</italic> and COI sequences with available reference data (<xref ref-type="bibr" rid="B7">Bannikova et al. 2011</xref>). On the <italic>cytb</italic> tree, the <italic><tp:taxon-name>Crocidura phuquocensis</tp:taxon-name></italic> haplogroup is the nearest neighbour to the <italic><tp:taxon-name>Crocidura fuliginosa</tp:taxon-name></italic> – <italic><tp:taxon-name>Crocidura dracula</tp:taxon-name></italic> group, although with low bootstrap support (<xref ref-type="fig" rid="F2">Fig. 2</xref>).
                </p><p>Phu Quoc lies very close to mainland Cambodia. The Phu Quoc rainforests belong to the Cardamom Mountain rain forests ecoregion (<xref ref-type="bibr" rid="B30">MacKinnon 1997</xref>). Overall, the small mammal fauna of Phu Quoc is similar to that of the Cardamom Mountains (<xref ref-type="bibr" rid="B39">Swan and Kry 2000</xref>; <xref ref-type="bibr" rid="B2">Abramov et al. 2007a</xref>). Presumably, <italic><tp:taxon-name>Crocidura phuquocensis</tp:taxon-name></italic> (currently known from Phu Quoc only) may also be found in the adjacent mainland.
                </p></tp:treatment-sec><tp:treatment-sec><!--Section generated to contain objects referenced in tp:taxon-treatment.--><fig id="F2" position="float" orientation="portrait"><label>Figure 2.</label><caption><p>The NJ tree for the <italic>cytb</italic> gene. The bootstrap values (³50%) obtained from 1000 replications in NJ/MP analyses are presented above the branches. «*» denotes bootstrap support of 100% in both NJ and MP analyses; «-» indicates support values of less than 50%. <italic><tp:taxon-name>Suncus murinus</tp:taxon-name></italic> and <italic><tp:taxon-name>Suncus stoliczkanus</tp:taxon-name></italic> are used as outgroup.</p></caption><graphic xmlns:xlink="http://www.w3.org/1999/xlink" xlink:href="ZooKeys-207-037-g002.jpg" position="float" orientation="portrait" xlink:type="simple"/></fig></tp:treatment-sec><ref-list><ref id="B4"><mixed-citation xmlns:xlink="http://www.w3.org/1999/xlink" xlink:type="simple"><person-group><name name-style="western"><surname>Abramov</surname><given-names>AV</given-names></name><name name-style="western"><surname>Jenkins</surname><given-names>PD</given-names></name><name name-style="western"><surname>Rozhnov</surname><given-names>VV</given-names></name><name name-style="western"><surname>Kalinin</surname><given-names>AA</given-names></name></person-group> (<year>2008</year>)<article-title> Description of a new species of <italic>Crocidura</italic> (Soricomorpha: Soricidae) from the island of Phu Quoc, Vietnam.</article-title><source>Mammalia </source><volume>72</volume>: <fpage>269</fpage>-<lpage>272</lpage>. doi: <ext-link ext-link-type="uri" xlink:href="http://dx.doi.org/10.1515/MAMM.2008.033" xlink:type="simple">10.1515/MAMM.2008.033</ext-link></mixed-citation></ref><ref id="B7"><mixed-citation xmlns:xlink="http://www.w3.org/1999/xlink" xlink:type="simple"><person-group><name name-style="western"><surname>Bannikova</surname><given-names>AA</given-names></name><name name-style="western"><surname>Abramov</surname><given-names>AV</given-names></name><name name-style="western"><surname>Borisenko</surname><given-names>AV</given-names></name><name name-style="western"><surname>Lebedev</surname><given-names>VS</given-names></name><name name-style="western"><surname>Rozhnov</surname><given-names>VV</given-names></name></person-group> (<year>2011</year>)<article-title> Mitochondrial diversity of the white-toothed shrews (Mammalia, Eulipotyphla, <italic>Crocidura</italic>) in Vietnam.</article-title><source>Zootaxa </source><volume>2812</volume>: <fpage>1</fpage>-<lpage>20</lpage>.</mixed-citation></ref><ref id="B30"><mixed-citation xmlns:xlink="http://www.w3.org/1999/xlink" xlink:type="simple"><person-group><name name-style="western"><surname>MacKinnon</surname><given-names>J</given-names></name></person-group> (<year>1997</year>)<source> Protected Areas Systems Review of the Indo-Malayan Realm.</source><publisher-name>The Asian Bureau for Conservation</publisher-name>, <publisher-loc>Canterbury</publisher-loc>, <lpage>198</lpage> pp.</mixed-citation></ref><ref id="B39"><mixed-citation xmlns:xlink="http://www.w3.org/1999/xlink" xlink:type="simple"><person-group><name name-style="western"><surname>Swan</surname><given-names>SR</given-names></name><name name-style="western"><surname>Kry</surname><given-names>M</given-names></name></person-group> (<year>2000</year>)<article-title> Small mammals.</article-title> In: <person-group><name name-style="western"><surname>Daltry</surname><given-names>JC</given-names></name><name name-style="western"><surname>Momberg</surname><given-names>F</given-names></name></person-group> (<role>Eds</role>) <issue-title>Cardamom Mountains Survey 2000.</issue-title><source>Fauna &amp; Flora International, Cambridge, UK</source>: <fpage>69</fpage>-<lpage>78</lpage>.</mixed-citation></ref><ref id="B2"><mixed-citation xmlns:xlink="http://www.w3.org/1999/xlink" xlink:type="simple"><person-group><name name-style="western"><surname>Abramov</surname><given-names>AV</given-names></name><name name-style="western"><surname>Kalinin</surname><given-names>AA</given-names></name><name name-style="western"><surname>Morozov</surname><given-names>PN</given-names></name></person-group> (<year>2007a</year>)<article-title> Mammal survey on Phu Quoc Island, southern Vietnam.</article-title><source>Mammalia </source><volume>71</volume>: <fpage>40</fpage>-<lpage>46</lpage>. doi: <ext-link ext-link-type="uri" xlink:href="http://dx.doi.org/10.1515/MAMM.2007.001" xlink:type="simple">10.1515/MAMM.2007.001</ext-link></mixed-citation></ref></ref-list></tp:taxon-treatment>
