# Supplementary material for: White-toothed shrews (Mammalia, Soricomorpha, Crocidura) of coastal islands of Vietnam
Source: Zookeys. 2012 Jul 11;(207):37–47. doi: 10.3897/zookeys.207.3237 (PMC3409683; doi:10.3897/zookeys.207.3237)
Supplement: XML Treatment for Crocidura attenuata [file zookeys.207.3237-treatment3.xml]

<!DOCTYPE tp:taxon-treatment
  PUBLIC "-//TaxonX//DTD Taxonomic Treatment Publishing DTD v0 20100105//EN" "tax-treatment-NSO.dtd">
<tp:taxon-treatment xmlns:tp="http://www.plazi.org/taxpub"><tp:treatment-meta><mixed-citation publication-type="journal"><person-group><name><surname>Abramov</surname><given-names>Alexei V.</given-names></name><name><surname>Bannikova</surname><given-names>Anna A.</given-names></name><name><surname>Rozhnov</surname><given-names>Viatcheslav V.</given-names></name></person-group><article-title>White-toothed shrews (Mammalia, Soricomorpha, 
                    <italic>Crocidura</italic>) of coastal islands of Vietnam
                </article-title><source>Zookeys</source><day>11</day><month>7</month><year>2012</year><volume>2012</volume><issue>207</issue><fpage>37</fpage><lpage>47</lpage><pub-id pub-id-type="doi">10.3897/zookeys.207.3237</pub-id></mixed-citation></tp:treatment-meta><tp:nomenclature><tp:taxon-name>
                        <tp:taxon-name-part taxon-name-part-type="genus">Crocidura</tp:taxon-name-part>
                        <tp:taxon-name-part taxon-name-part-type="species">attenuata</tp:taxon-name-part>
                    <object-id xmlns:xlink="http://www.w3.org/1999/xlink" xlink:type="simple">http://species-id.net/wiki/Crocidura_attenuata</object-id>
								</tp:taxon-name><tp:taxon-authority>Milne-Edwards, 1872</tp:taxon-authority></tp:nomenclature><tp:treatment-sec sec-type="Remarks"><p>We collected seven specimens of this species from Cat Ba Island. The trapping line (<named-content xmlns:xlink="http://www.w3.org/1999/xlink" content-type="dwc:verbatimCoordinates" xlink:type="simple">20°48'N, 106°59'E</named-content>) was located along the west part of tourist trail from the Cat Ba National Park Headquarters to Viet Hai Village. All specimens were caught in pitfall traps set in mixed forest near limestone bare rocks. It is the first record of <italic><tp:taxon-name>Crocidura</tp:taxon-name></italic> from Cat Ba Island.
                </p><p>This is a medium-sized <italic><tp:taxon-name>Crocidura</tp:taxon-name></italic>, with a moderately long tail; tail 79.8% of head and body length, in average. Means and extremes of measurements (in mm) from 5 adults are: head and body length, 74.6 (71–79); tail length, 59.2 (57–62); hind foot length, 13.2 (12–14); weight (n=4), 9.8 (7.3–11.5) g.<!--PageBreak-->
                </p><p>Analysis of mitochondrial DNA confirmed that the specimens from Cat Ba belong to <italic><tp:taxon-name>Crocidura attenuata</tp:taxon-name></italic> proper. All the analyzed specimens from Cat Ba (see <xref ref-type="fig" rid="F2">Fig. 2</xref>) formed a single cluster closely related to the group of specimens from northern Vietnam (Ha Giang Province) and southeastern China (Guangxi Province). The genetic distance (<italic>p</italic>-distance) between specimens from Cat Ba/Ha Giang as well as Cat Ba/Guangxi is about 2.1%. The specimen of <italic><tp:taxon-name>Crocidura attenuata</tp:taxon-name></italic> from the more north-eastern region of China (Hunan Province) appears basal among all samples of <italic><tp:taxon-name>Crocidura attenuata</tp:taxon-name></italic> from China and Vietnam. Thus, the genetic distance between two specimens from China (Hunan/Guangxi) is 4.3%, which is nearly the same as the distance between <italic><tp:taxon-name>Crocidura indochinensis</tp:taxon-name></italic>/<italic><tp:taxon-name>Crocidura</tp:taxon-name></italic> sp. AB1. Thus, genetic differentiation of <italic><tp:taxon-name>Crocidura attenuata</tp:taxon-name></italic> is notable and reveals a phylogeographic structure with four haplogroups.
                </p><p>Most authors (<xref ref-type="bibr" rid="B18">Heaney and Timm 1983</xref>; <xref ref-type="bibr" rid="B19">Huynh et al. 1994</xref>; <xref ref-type="bibr" rid="B20">Hutterer 2005</xref>; <xref ref-type="bibr" rid="B27">Kuznetsov 2006</xref>; <xref ref-type="bibr" rid="B9">Can et al. 2008</xref>; <xref ref-type="bibr" rid="B23">Jenkins et al. 2009</xref>) have suggested a wide geo<!--PageBreak-->graphic distribution for <italic><tp:taxon-name>Crocidura attenuata</tp:taxon-name></italic> in Vietnam. However, the recent study of mitochondrial DNA (<xref ref-type="bibr" rid="B7">Bannikova et al. 2011</xref>) restricted the distribution of <italic><tp:taxon-name>Crocidura attenuata</tp:taxon-name></italic> proper to the northernmost part of Vietnam. Elsewhere in mainland Vietnam, it is replaced by <italic><tp:taxon-name>Crocidura tanakae</tp:taxon-name></italic>. The latter species was previously considered an endemic of Taiwan (<xref ref-type="bibr" rid="B32">Motokawa et al. 1997</xref>, <xref ref-type="bibr" rid="B33">2001</xref>; <xref ref-type="bibr" rid="B20">Hutterer 2005</xref>). However, based on mtDNA data analyses, the name <italic><tp:taxon-name>Crocidura tanakae</tp:taxon-name></italic> has been applied to all white-toothed shrews that are genetically similar to the Taiwanese haplogroup. This haplogroup is widely distributed across mainland Asia, including in southern China, Vietnam and Laos (<xref ref-type="bibr" rid="B13">Esselstyn et al. 2009</xref>, <xref ref-type="bibr" rid="B14">2010</xref>; <xref ref-type="bibr" rid="B7">Bannikova et al. 2011</xref>).
                </p><p>Documentation of <italic><tp:taxon-name>Crocidura attenuata</tp:taxon-name></italic> on Cat Ba Island well corresponds to the proposed species’ distribution confined to the north and east of the Red River (see <xref ref-type="bibr" rid="B7">Bannikova et al. 2011</xref>).
                </p><fig id="F2" position="float" orientation="portrait"><label>Figure 2.</label><caption><p>The NJ tree for the <italic>cytb</italic> gene. The bootstrap values (³50%) obtained from 1000 replications in NJ/MP analyses are presented above the branches. «*» denotes bootstrap support of 100% in both NJ and MP analyses; «-» indicates support values of less than 50%. <italic><tp:taxon-name>Suncus murinus</tp:taxon-name></italic> and <italic><tp:taxon-name>Suncus stoliczkanus</tp:taxon-name></italic> are used as outgroup.</p></caption><graphic xmlns:xlink="http://www.w3.org/1999/xlink" xlink:href="ZooKeys-207-037-g002.jpg" position="float" orientation="portrait" xlink:type="simple"/></fig></tp:treatment-sec><ref-list><ref id="B18"><mixed-citation xmlns:xlink="http://www.w3.org/1999/xlink" xlink:type="simple"><person-group><name name-style="western"><surname>Heaney</surname><given-names>LR</given-names></name><name name-style="western"><surname>Timm</surname><given-names>RM</given-names></name></person-group> (<year>1983</year>)<article-title> Systematics and distribution of shrews of the genus <italic>Crocidura</italic> (Mammalia: Insectivora) in Vietnam.</article-title><source>Proceedings of the Biological Society of Washington </source><volume>96</volume>: <fpage>115</fpage>-<lpage>120</lpage>.</mixed-citation></ref><ref id="B19"><mixed-citation xmlns:xlink="http://www.w3.org/1999/xlink" xlink:type="simple"><person-group><name name-style="western"><surname>Huynh</surname><given-names>DH</given-names></name><name name-style="western"><surname>Tien</surname><given-names>DV</given-names></name><name name-style="western"><surname>Sung</surname><given-names>CV</given-names></name><name name-style="western"><surname>Anh</surname><given-names>PT</given-names></name><name name-style="western"><surname>Khien</surname><given-names>HM</given-names></name></person-group> (<year>1994</year>)<source> Checklist of Mammals in Vietnam.</source><publisher-name>Publ. House “Science &amp; Technics”</publisher-name>, <publisher-loc>Hanoi</publisher-loc>, <lpage>168</lpage> pp.</mixed-citation></ref><ref id="B20"><mixed-citation xmlns:xlink="http://www.w3.org/1999/xlink" xlink:type="simple"><person-group><name name-style="western"><surname>Hutterer</surname><given-names>R.</given-names></name></person-group> (<year>2005</year>)<article-title> Order Soricomorpha.</article-title> In: <person-group><name name-style="western"><surname>Wilson</surname><given-names>DE</given-names></name><name name-style="western"><surname>Reeder</surname><given-names>DM</given-names></name></person-group> (<role>Eds</role>) <issue-title>Mammal Species of the World.</issue-title><source>A Taxonomic and Geographic Reference. Third edition. Johns Hopkins University Press, Baltimore</source>: <fpage>220</fpage>-<lpage>311</lpage>.</mixed-citation></ref><ref id="B27"><mixed-citation xmlns:xlink="http://www.w3.org/1999/xlink" xlink:type="simple"><person-group><name name-style="western"><surname>Kuznetsov</surname><given-names>GV</given-names></name></person-group> (<year>2006</year>)<source> Mammals of Vietnam.</source><publisher-name>KMK Scientific Press</publisher-name>, <publisher-loc>Moscow</publisher-loc>, <lpage>420</lpage> pp.[in Russian]</mixed-citation></ref><ref id="B9"><mixed-citation xmlns:xlink="http://www.w3.org/1999/xlink" xlink:type="simple"><person-group><name name-style="western"><surname>Can</surname><given-names>DN</given-names></name><name name-style="western"><surname>Endo</surname><given-names>H</given-names></name><name name-style="western"><surname>Son</surname><given-names>NT</given-names></name><name name-style="western"><surname>Oshida</surname><given-names>T</given-names></name><name name-style="western"><surname>Canh</surname><given-names>LX</given-names></name><name name-style="western"><surname>Phuong</surname><given-names>DH</given-names></name><name name-style="western"><surname>Lunde</surname><given-names>DP</given-names></name><name name-style="western"><surname>Kawada</surname><given-names>S-I</given-names></name><name name-style="western"><surname>Hayashida</surname><given-names>A</given-names></name><name name-style="western"><surname>Sasaki</surname><given-names>M</given-names></name></person-group> (<year>2008</year>)<source> Checklist of Wild Mammal Species of Vietnam.</source><publisher-name>Institute of Ecology and Biological Resources</publisher-name>, <publisher-loc>Hanoi</publisher-loc>, <lpage>400</lpage> pp.</mixed-citation></ref><ref id="B23"><mixed-citation xmlns:xlink="http://www.w3.org/1999/xlink" xlink:type="simple"><person-group><name name-style="western"><surname>Jenkins</surname><given-names>PD</given-names></name><name name-style="western"><surname>Lunde</surname><given-names>DP</given-names></name><name name-style="western"><surname>Moncrieff</surname><given-names>CB</given-names></name></person-group> (<year>2009</year>)<article-title> Chapter 10. Descriptions of new species of <italic>Crocidura</italic> (Soricomorpha: Soricidae) from mainland Southeast Asia, with synopses of previously described species and remarks on biogeography.</article-title> In: <person-group><name name-style="western"><surname>Voss</surname><given-names>RS</given-names></name><name name-style="western"><surname>Carleton</surname><given-names>MC</given-names></name></person-group> (<role>Eds</role>) <issue-title>, Systematic mammalogy: contributions in honour of Guy G. Musser.</issue-title><source>Bulletin of the American Museum of Natural History </source><volume>331</volume>: <fpage>356</fpage>–<lpage>405</lpage>.</mixed-citation></ref><ref id="B7"><mixed-citation xmlns:xlink="http://www.w3.org/1999/xlink" xlink:type="simple"><person-group><name name-style="western"><surname>Bannikova</surname><given-names>AA</given-names></name><name name-style="western"><surname>Abramov</surname><given-names>AV</given-names></name><name name-style="western"><surname>Borisenko</surname><given-names>AV</given-names></name><name name-style="western"><surname>Lebedev</surname><given-names>VS</given-names></name><name name-style="western"><surname>Rozhnov</surname><given-names>VV</given-names></name></person-group> (<year>2011</year>)<article-title> Mitochondrial diversity of the white-toothed shrews (Mammalia, Eulipotyphla, <italic>Crocidura</italic>) in Vietnam.</article-title><source>Zootaxa </source><volume>2812</volume>: <fpage>1</fpage>-<lpage>20</lpage>.</mixed-citation></ref><ref id="B32"><mixed-citation xmlns:xlink="http://www.w3.org/1999/xlink" xlink:type="simple"><person-group><name name-style="western"><surname>Motokawa</surname><given-names>M</given-names></name><name name-style="western"><surname>Harada</surname><given-names>M</given-names></name><name name-style="western"><surname>Lin</surname><given-names>LK</given-names></name><name name-style="western"><surname>Koyasu</surname><given-names>K</given-names></name><name name-style="western"><surname>Hattori</surname><given-names>S</given-names></name></person-group> (<year>1997</year>)<article-title> Karyological study of the gray shrew <italic>Crocidura attenuata</italic> (Mammalia: Insectivora) from Taiwan.</article-title><source>Zoological Studies </source><volume>36</volume>: <fpage>70</fpage>-<lpage>73</lpage>.</mixed-citation></ref><ref id="B33"><mixed-citation xmlns:xlink="http://www.w3.org/1999/xlink" xlink:type="simple"><person-group><name name-style="western"><surname>Motokawa</surname><given-names>M</given-names></name><name name-style="western"><surname>Harada</surname><given-names>M</given-names></name><name name-style="western"><surname>Wu</surname><given-names>Y</given-names></name><name name-style="western"><surname>Lin</surname><given-names>LK</given-names></name><name name-style="western"><surname>Suzuki</surname><given-names>H</given-names></name></person-group> (<year>2001</year>)<article-title> Chromosomal polymorphism in the gray shrew <italic>Crocidura attenuata</italic> (Mammalia: Insectivora).</article-title><source>Zoological Science </source><volume>18</volume>: <fpage>1153</fpage>-<lpage>1160</lpage>. doi: <ext-link ext-link-type="uri" xlink:href="http://dx.doi.org/10.2108/zsj.18.1153" xlink:type="simple">10.2108/zsj.18.1153</ext-link></mixed-citation></ref><ref id="B13"><mixed-citation xmlns:xlink="http://www.w3.org/1999/xlink" xlink:type="simple"><person-group><name name-style="western"><surname>Esselstyn</surname><given-names>JA</given-names></name><name name-style="western"><surname>Brown</surname><given-names>RM</given-names></name></person-group> (<year>2009</year>)<article-title> The role of repeated sea-level fluctuations in the generation of shrew (Soricidae: <italic>Crocidura</italic>) diversity in the Philippine Archipelago.</article-title><source>Molecular Phylogenetics and Evolution </source><volume>53</volume>: <fpage>171</fpage>-<lpage>181</lpage>. doi: <ext-link ext-link-type="uri" xlink:href="http://dx.doi.org/10.1111/j.1558-5646.2009.00743.x" xlink:type="simple">10.1111/j.1558-5646.2009.00743.x</ext-link></mixed-citation></ref><ref id="B14"><mixed-citation xmlns:xlink="http://www.w3.org/1999/xlink" xlink:type="simple"><!--PageBreak--><person-group><name name-style="western"><surname>Esselstyn</surname><given-names>JA</given-names></name><name name-style="western"><surname>Oliveros</surname><given-names>CH</given-names></name></person-group> (<year>2010</year>)<article-title> Colonization of the Philippines from Taiwan: a multi-locus test of the biogeographic and phylogenetic relationships of isolated populations of shrews.</article-title><source>Journal of Biogeography </source><volume>37</volume>: <fpage>1504</fpage>-<lpage>1514</lpage>.</mixed-citation></ref></ref-list></tp:taxon-treatment>
